# Supplementary material for: Optimal Combination of Non-Invasive Tools for the Early Detection of Potentially Life-Threatening Emergencies in Gynecology
Source: PLoS One. 2016 Sep 1;11(9):e0162301. doi: 10.1371/journal.pone.0162301 (PMC5008751; doi:10.1371/journal.pone.0162301)
Supplement: S1 File — (XLS) [file pone.0162301.s002.xls]

## Sheet: data
ndossier	i_nom	i_prenom	i_datenais	hopital	dateconsac	age	PLE	medicalhistory	atcdgeu	matcdgeu	initialassessment	bhcgurinaire2	mbhcgurinaire	tas902	mtas90	evaa27	mevaa7	interrogation	evap27	mevap7	dpau2	mdpau	dpauoudomo2	mdpauoudomo	dreveil2	mdreveil	dinsupp2	mdinsupp	dtoux2	mdtoux	dmouv2	mdmouv	dtouxoudmouv2	mdtouxoudmouv	dpalp2	mdpalp	vomissquest2	mvomissquest	physicalexamination	defense2	douleurderebond2	morrisson2	present2	corps2	imaextraute2	taille50mm2	biologicalexam	bhcg2	mbhcg
0225					23/02/2007	28	0		1	0		0	1	0	0	0	0		0	0	0	0	0	0	0	0	0	0	1	0	1	0	1	0	0	0	0	0		0	0	0	0	0	1	0		1	0
0381					18/11/2006	24	0		0	0		0	1	0	1	1	0		1	0	0	0	0	0	0	0	1	0	1	0	1	0	1	0	1	0	0	0		0	0	0	0	0	1	0		1	0
0200					28/08/2007	35	0		0	0		1	0	0	0	0	0		0	0	0	0	0	0	0	0	0	0	1	0	0	0	1	0	1	0	0	0		0	0	0	0	0	1	0		1	0
0312					12/11/2007	17	0		0	0		0	1	0	0	0	0		1	0	0	0	0	0	1	0	1	0	0	0	1	0	1	0	0	0	0	0		0	0	0	0	0	0	0		0	0
0226					24/07/2007	35	1		0	0		0	1	1	0	0	0		0	0	0	0	0	0	0	0	0	0	0	0	0	0	0	0	0	0	0	0		0	0	0	0	0	1	1		0	0
0230					09/07/2007	28	0		0	0		0	1	0	0	0	0		0	0	0	0	0	0	0	0	0	0	0	0	0	0	0	0	0	0	0	0		0	0	0	1	0	1	0		1	0
0124					02/07/2007	39	0		1	0		0	1	0	0	0	0		0	0	0	0	0	0	0	0	0	0	1	0	1	0	1	0	0	0	0	0		0	0	0	0	0	1	0		1	0
0039					16/10/2006	25	0		0	0		0	1	0	0	0	0		0	0	0	0	0	0	0	1	0	0	0	1	0	1	0	1	0	1	0	0		0	0	0	0	0	0	0		1	0
0429					04/01/2008	31	0		0	0		0	1	0	0	0	0		0	0	0	1	0	1	0	1	0	1	0	1	0	1	0	1	0	1	0	0		0	0	0	0	0	0	0		0	1
0278					17/02/2007	30	0		0	0		0	1	0	1	0	0		0	0	0	0	0	0	0	0	1	0	0	1	1	0	1	0	0	0	0	0		0	0	0	0	0	0	0		0	0
0394					21/01/2008	31	0		0	0		0	1	0	0	0	0		1	0	0	0	0	0	1	0	1	0	0	0	1	0	0	0	1	0	0	0		0	0	0	1	0	1	0		1	0
0221					29/06/2007	26	1		1	0		0	1	0	0	0	0		1	0	0	0	0	0	1	0	1	0	0	0	1	0	1	0	1	0	0	0		0	0	0	1	0	1	0		1	0
0220					22/10/2006	25	0		1	0		0	1	0	0	1	0		1	0	0	0	0	0	1	0	1	0	0	0	1	0	1	0	0	0	0	0		0	0	0	1	0	1	0		1	0
0481					12/01/2008	29	0		0	0		0	1	0	0	0	0		1	0	0	0	0	0	0	0	0	0	1	0	1	0	1	0	0	0	0	0		0	0	0	0	0	0	0		0	1
0268					19/10/2007	36	0		0	0		0	1	0	0	0	0		0	0	0	0	0	0	1	0	1	0	1	0	1	0	1	0	1	0	1	0		0	0	0	0	0	1	1		0	0
0202					05/12/2006	15	1		0	0		0	0	0	0	1	0		1	0	0	0	0	0	1	0	1	0	1	0	1	0	1	0	1	0	0	0		0	0	0	0	0	0	0		0	0
0029					28/03/2007	53	0		0	0		0	0	0	0	0	0		1	0	0	0	0	0	0	0	0	0	1	0	1	0	1	0	1	0	0	0		0	0	0	1	0	1	0		0	0
0031					28/03/2008	28	0		0	0		1	0	0	0	1	0		1	0	0	0	0	0	1	0	1	0	1	0	1	0	1	0	1	0	0	0		0	0	0	0	0	1	0		1	0
0030					13/07/2007	25	1		1	0		0	1	0	0	0	0		0	0	0	0	0	0	0	0	0	0	0	0	0	0	0	0	0	0	0	0		0	0	0	0	0	1	0		1	0
0294					07/11/2007	21	1		0	0		0	1	0	1	0	0		1	0	0	0	0	0	1	0	1	0	0	0	1	0	1	0	0	0	1	0		0	0	0	0	0	1	1		1	0
0307					22/05/2007	32	0		0	0		0	1	0	0	1	0		1	0	0	0	0	0	1	0	1	0	1	0	1	0	1	0	0	0	0	0		0	0	0	0	0	0	0		0	0
0035					11/10/2007	42	0		1	0		0	1	0	0	0	0		0	0	0	0	0	0	1	0	1	0	0	0	1	0	1	0	1	0	0	0		0	0	0	0	0	0	0		1	0
0523					12/02/2007	30	0		0	0		0	1	0	0	1	0		1	0	0	0	0	0	1	0	1	0	1	0	1	0	1	0	1	0	0	0		0	0	0	1	0	0	0		0	1
0012					29/10/2006	51	0		0	0		0	1	0	0	1	0		1	0	0	0	0	0	1	0	1	0	1	0	1	0	1	0	1	0	0	0		0	0	0	0	0	0	0		0	1
0034					02/02/2008	25	0		0	0		0	1	0	0	0	0		0	0	0	0	0	0	0	0	0	0	1	0	1	0	1	0	0	0	1	0		0	0	0	0	0	0	0		0	1
0037					13/02/2008	28	0		0	0		0	1	0	0	0	0		1	0	0	0	0	0	0	0	0	0	0	0	1	0	1	0	0	0	0	0		0	0	0	0	0	0	0		0	1
0480					09/04/2007	33	0		0	0		0	0	0	0	0	0		1	0	0	0	0	0	1	0	1	0	0	0	1	0	1	0	1	0	0	0		0	0	0	1	1	1	0		0	0
0290					21/12/2007	44	1		0	0		0	1	0	1	1	0		1	0	0	0	0	0	0	0	0	0	0	0	1	0	1	0	1	0	0	0		1	0	0	0	0	1	0		0	1
0038					26/02/2007	31	0		0	0		0	1	0	0	0	0		1	0	0	0	0	0	1	0	0	0	1	0	0	0	1	0	1	0	0	0		0	0	0	0	0	0	0		0	1
0172					20/02/2007	21	0		0	0		0	1	0	1	1	0		1	0	0	0	0	0	0	0	0	0	0	0	1	0	1	0	0	0	0	0		0	1	0	1	0	1	0		0	1
0094					09/01/2007	30	0		0	0		0	1	0	0	1	0		1	0	0	0	0	0	1	0	1	0	1	0	1	0	1	0	1	0	0	0		0	0	0	0	0	0	0		0	1
0097					24/11/2006	31	0		0	0		0	1	0	0	0	0		0	0	0	0	0	0	0	1	0	1	0	0	0	0	0	0	1	0	0	0		0	0	0	0	0	0	0		0	1
0456					08/12/2007	30	0		0	0		0	1	0	0	0	0		1	0	0	0	0	0	0	0	0	0	0	0	1	0	1	0	0	0	0	0		0	0	0	0	0	1	0		0	1
0095					18/01/2007	44	0		1	0		0	1	0	1	1	0		1	0	0	0	0	0	1	0	1	0	0	0	0	0	0	0	0	0	0	0		0	0	0	0	0	0	0		0	0
0222					07/04/2008	38	1		0	0		0	1	0	0	1	0		1	0	1	0	1	0	1	0	1	0	0	0	0	0	0	0	0	0	1	0		0	0	0	0	0	1	0		0	1
0285					31/03/2007	31	0		0	0		0	1	0	1	0	0		1	0	0	0	0	0	0	0	1	0	0	0	1	0	1	0	0	0	0	0		0	0	0	0	0	1	1		0	1
0286					26/01/2007	31	0		0	0		0	1	0	0	1	0		1	0	0	0	0	0	0	0	1	0	0	0	1	0	1	0	1	0	1	0		1	0	0	0	0	1	1		0	1
0497					26/02/2008	30	0		1	0		0	1	0	0	0	0		1	0	0	0	0	0	1	0	0	0	0	0	0	0	0	0	0	0	0	0		0	0	0	0	0	1	0		1	0
0145					08/10/2006	28	0		1	0		0	1	0	0	0	0		1	0	0	0	0	0	1	0	0	0	0	0	1	0	1	0	1	0	0	0		0	0	0	0	0	1	0		1	0
0143					25/10/2006	14	1		0	0		0	1	0	0	0	0		1	0	0	0	0	0	0	1	1	0	0	1	1	0	1	0	0	1	1	0		0	0	0	0	0	1	1		0	1
0217					17/01/2007	37	1		0	0		0	1	0	0	1	0		1	0	0	0	0	0	1	0	1	0	0	0	0	0	0	0	1	0	0	0		0	0	0	0	0	1	1		1	0
0098					19/12/2007	28	1		0	0		0	1	0	0	0	0		1	0	0	0	0	0	1	0	1	0	0	0	1	0	1	0	1	0	0	0		0	0	0	1	1	1	0		1	0
0100					23/02/2008	22	1		1	0		0	1	0	0	0	0		1	0	0	0	0	0	1	0	1	0	0	0	1	0	1	0	1	0	1	0		0	0	0	1	0	1	0		1	0
0309					18/07/2007	33	0		0	0		0	1	0	1	0	0		0	0	0	0	0	0	0	0	0	0	0	0	0	0	0	0	0	0	0	0		0	0	0	0	0	0	0		1	0
0402					25/03/2007	27	0		0	0		0	1	0	1	1	0		1	0	0	0	0	0	1	0	1	0	0	0	1	0	1	0	1	0	0	0		0	0	0	0	0	0	0		0	1
0369					16/04/2007	38	0		0	0		0	1	0	0	0	0		0	0	0	0	0	0	0	1	0	1	0	1	0	1	0	1	0	1	0	0		0	0	0	1	0	0	0		0	0
0263					01/01/2008	30	0		1	0		0	1	0	0	0	0		0	0	0	0	0	0	0	0	0	0	1	0	1	0	1	0	1	0	0	0		0	0	0	1	0	1	0		1	0
0218					17/03/2008	22	1		0	0		0	0	0	0	1	0		1	0	1	0	1	0	1	0	1	0	1	0	1	0	1	0	1	0	0	0		0	0	1	1	0	0	0		0	0
0264					24/02/2007	36	1		0	0		0	1	0	0	1	0		1	0	0	0	0	0	1	0	1	0	0	0	1	0	1	0	1	0	1	0		0	1	0	0	0	1	0		0	1
0274					28/11/2007	42	0		0	0		0	1	0	1	0	1		1	0	0	0	0	0	0	0	0	0	0	0	1	0	1	0	0	0	0	0		0	0	0	0	0	0	0		1	0
0216					26/05/2007	23	1		0	0		1	0	0	0	1	0		1	0	0	0	0	0	1	0	1	0	1	0	1	0	1	0	1	0	1	0		0	1	1	1	1	1	0		1	0
0527					02/02/2007	28	0		0	0		0	1	0	0	0	0		1	0	0	0	0	0	1	0	0	0	1	0	1	0	1	0	1	0	0	0		1	0	0	1	0	1	0		1	0
0322					10/05/2007	22	0		1	0		0	1	0	1	1	0		1	0	0	0	0	0	1	0	1	0	1	0	1	0	1	0	1	0	0	0		0	0	0	1	0	0	0		1	0
0227					10/10/2006	31	0		0	0		0	1	0	0	0	0		1	0	0	0	0	0	0	0	0	0	0	0	1	0	1	0	0	0	0	0		0	0	0	0	0	1	0		1	0
0101					20/10/2006	42	0		0	0		0	1	0	0	0	0		1	0	0	0	0	0	0	0	0	0	0	0	1	0	1	0	1	0	0	0		0	0	0	0	0	1	0		1	0
0522					24/11/2006	38	0		0	1		0	1	0	0	0	0		1	0	0	0	0	0	1	0	1	0	0	0	0	0	0	0	0	0	0	0		0	0	0	0	0	0	0		0	1
0467					21/12/2006	27	0		0	0		0	1	0	1	0	0		0	0	0	0	0	0	0	0	0	0	0	0	0	0	0	0	1	0	0	0		0	0	0	0	0	0	0		1	0
0518					02/10/2006	28	0		0	0		0	1	0	0	0	0		0	0	0	0	0	0	1	0	1	0	0	0	1	0	1	0	0	0	1	0		0	0	0	0	0	0	0		0	1
0026					25/03/2008	23	0		0	0		0	0	0	0	1	0		1	0	0	0	0	0	1	0	0	0	0	0	1	0	1	0	0	0	1	0		1	0	0	0	0	0	0		0	0
0521					31/05/2007	23	0		0	0		0	1	0	0	1	0		1	0	0	0	0	0	0	0	0	1	0	0	1	0	1	0	1	0	1	0		0	0	0	1	0	1	1		0	1
0305					22/12/2006	50	0		0	0		0	1	0	1	0	0		0	0	0	0	0	0	0	0	0	0	0	0	0	0	0	0	0	0	0	0		0	0	0	0	0	0	0		0	0
0526					27/09/2006	24	0		0	0		0	1	0	0	0	0		0	0	0	1	0	1	0	1	0	1	0	1	0	1	0	1	0	1	0	1		0	0	0	0	0	0	0		1	0
0297					21/03/2007	37	0		0	0		0	1	0	0	1	0		1	0	0	0	0	0	0	0	0	0	1	0	0	0	1	0	0	0	0	0		0	0	0	0	0	0	0		1	0
0102					13/12/2006	21	0		0	0		0	1	0	0	1	0		1	0	0	0	0	0	1	0	1	0	0	0	1	0	1	0	1	0	0	0		0	0	0	0	0	0	0		1	0
0245					08/04/2007	24	0		0	0		0	1	0	0	0	0		1	0	0	0	0	0	0	0	1	0	0	0	0	0	0	0	1	0	0	0		0	0	0	0	0	1	0		1	0
0025					26/03/2008	23	0		0	0		0	1	0	0	0	0		0	0	1	0	1	0	0	0	0	0	0	0	1	0	1	0	0	0	0	0		0	0	0	0	0	0	0		0	1
0249					20/10/2007	35	0		0	0		0	1	0	0	1	0		1	0	0	0	0	0	0	1	1	0	0	1	0	1	0	1	0	1	1	0		0	0	0	0	0	0	0		0	1
0103					15/01/2007	23	0		1	0		1	0	0	0	0	0		1	0	0	0	0	0	1	0	0	0	0	0	1	0	1	0	1	0	0	0		1	0	0	0	0	1	0		1	0
0105					09/05/2007	22	0		0	0		0	1	0	1	0	0		1	0	1	0	1	0	1	0	1	0	0	0	1	0	1	0	1	0	0	0		0	0	0	0	0	0	0		1	0
0430					09/05/2007	29	0		0	0		0	1	0	0	0	0		1	0	0	0	0	0	1	0	1	0	0	0	1	0	1	0	0	0	1	0		0	0	0	0	0	0	0		1	0
0339					19/01/2008	31	0		0	0		0	1	0	0	0	0		1	0	0	0	0	0	1	0	0	0	1	0	1	0	1	0	1	0	0	0		0	0	0	0	0	0	0		0	0
0291					27/05/2007	23	0		0	0		0	1	0	0	0	0		1	0	0	0	0	0	1	0	1	0	0	0	1	0	1	0	0	0	0	0		0	0	0	1	0	1	0		0	1
0393					19/03/2007	34	1		1	0		0	1	0	1	1	0		1	0	0	0	0	0	1	0	1	0	1	0	1	0	1	0	1	0	0	0		1	0	0	0	0	1	1		1	0
0203					25/04/2008	21	0		0	0		0	1	0	0	1	0		1	0	0	0	0	0	1	0	0	0	1	0	1	0	1	0	1	0	1	0		1	0	0	1	0	0	0		0	1
0007					28/04/2007	41	0		0	0		1	0	0	0	1	0		1	0	0	0	0	0	1	0	1	0	1	0	1	0	1	0	1	0	0	0		0	1	0	1	0	1	0		1	0
0110					03/01/2007	26	0		1	0		0	1	0	0	0	0		0	0	0	0	0	0	0	0	0	0	1	0	1	0	1	0	0	0	0	0		0	0	0	0	0	0	0		1	0
0169					30/04/2007	26	1		1	0		0	1	0	0	0	0		1	0	0	0	0	0	1	0	1	0	1	0	0	0	1	0	1	0	0	0		0	0	1	1	0	1	0		1	0
0204					10/04/2007	27	0		0	0		0	1	0	0	0	0		0	0	0	0	0	0	0	0	0	0	0	0	0	0	0	0	0	0	1	0		0	0	0	0	0	1	0		1	0
0069					18/04/2007	49	0		0	0		0	1	0	0	0	0		0	0	0	0	0	0	0	0	1	0	0	0	1	0	1	0	0	0	0	0		0	0	0	0	0	0	0		0	0
0338					20/11/2006	39	0		0	0		0	1	0	1	0	0		0	0	0	0	0	0	1	0	0	0	0	0	0	0	0	0	0	0	0	0		0	0	0	0	0	0	0		1	0
0070					31/05/2007	32	0		0	0		0	1	0	0	0	0		1	0	0	0	0	0	0	0	0	0	0	0	0	0	0	0	1	0	0	0		0	0	0	0	0	1	0		1	0
0001					12/09/2007	35	0		0	0		0	0	0	0	0	0		1	0	0	0	0	0	0	1	1	0	0	0	1	0	1	0	1	0	0	0		0	0	0	0	0	0	0		0	1
0072					02/05/2007	26	0		0	0		0	1	0	1	0	0		1	0	0	0	0	0	1	0	1	0	1	0	1	0	1	0	1	0	0	0		0	0	0	0	0	0	0		0	1
0287					10/12/2007	41	0		0	0		0	1	0	1	0	0		1	0	0	0	0	0	1	0	1	0	0	0	1	0	1	0	1	0	0	0		0	0	0	0	0	1	0		1	0
0206					07/05/2007	28	1		0	1		0	1	0	0	0	0		1	0	0	0	0	0	1	0	0	0	1	0	1	0	1	0	0	0	1	0		0	0	0	1	0	1	0		1	0
0073					26/02/2008	33	0		0	0		0	0	0	0	0	0		1	0	0	0	0	0	0	0	0	0	0	0	1	0	1	0	1	0	1	0		0	0	0	0	0	0	0		0	0
0236					22/05/2007	70	1		0	0		0	1	0	0	0	0		0	0	0	0	0	0	0	0	0	0	0	0	0	0	0	0	1	0	0	0		0	0	0	0	0	1	0		0	1
0148					21/02/2007	55	1		0	0		0	1	0	0	0	0		1	0	1	0	1	0	1	0	1	0	1	0	1	0	1	0	1	0	0	0		0	0	0	0	0	0	0		0	1
0376					28/03/2007	28	0		1	0		0	1	0	1	0	0		0	0	0	0	0	0	1	0	0	0	0	0	0	0	0	0	1	0	0	0		0	0	0	1	0	1	0		1	0
0342					20/03/2007	30	1		0	0		0	1	0	1	0	0		1	0	0	0	0	0	1	0	0	1	0	0	0	0	0	0	0	0	0	0		0	0	0	1	0	1	1		0	1
0476					20/11/2007	39	0		1	0		1	0	0	0	0	0		0	0	0	0	0	0	1	0	1	0	0	0	0	0	0	0	1	0	0	0		0	0	0	1	0	1	0		1	0
0334					24/11/2007	35	1		0	0		0	1	0	0	1	0		1	0	0	0	0	0	1	0	1	0	1	0	1	0	1	0	1	0	1	0		0	0	0	1	0	1	0		1	0
0455					08/11/2006	27	0		0	0		0	1	0	0	0	0		0	0	0	0	0	0	0	0	0	0	0	0	0	0	0	0	1	0	0	0		0	0	0	0	0	1	0		1	0
0016					26/04/2008	40	0		0	0		1	0	0	0	1	0		1	0	0	0	0	0	1	0	1	0	0	0	0	0	0	0	0	0	0	0		0	0	0	0	0	0	0		1	0
0125					05/10/2006	27	0		0	0		0	1	0	0	0	0		1	0	0	0	0	0	1	0	1	0	0	0	1	0	1	0	1	0	0	0		0	0	0	0	0	0	0		0	0
0075					30/10/2007	31	0		0	0		0	1	0	0	0	0		1	0	0	0	0	0	0	0	1	0	1	0	1	0	1	0	1	0	1	0		0	1	0	1	0	1	0		0	0
0248					21/10/2007	33	1		0	0		0	1	0	0	0	0		1	0	0	0	0	0	1	0	1	0	0	0	1	0	1	0	1	0	1	0		0	0	0	1	1	1	0		0	1
0317					20/07/2007	28	1		0	0		0	1	0	1	1	0		1	0	0	0	0	0	1	0	1	0	1	0	1	0	1	0	1	0	0	0		0	0	0	1	0	1	0		1	0
0482					12/11/2006	52	0		0	0		0	1	0	0	0	0		0	0	0	0	0	0	0	0	0	0	0	0	0	0	0	0	0	0	0	0		0	0	0	0	0	0	0		0	1
0425					09/09/2007	29	0		0	0		0	1	0	0	0	0		1	0	0	0	0	0	1	0	1	0	0	0	0	0	0	0	1	0	0	0		0	0	0	0	0	0	0		0	1
0356					06/12/2006	30	1		1	0		0	1	0	0	0	0		0	0	0	0	0	0	0	0	0	0	0	0	1	0	1	0	1	0	0	0		0	0	0	0	0	1	0		1	0
0003					13/03/2007	40	0		0	0		0	1	0	0	1	0		1	0	0	0	0	0	1	0	0	0	0	0	1	0	1	0	0	0	0	0		0	0	0	0	0	0	0		1	0
0150					04/06/2007	26	0		0	0		0	1	0	0	0	0		0	0	0	0	0	0	1	0	0	0	1	0	1	0	1	0	1	0	0	0		0	0	0	1	1	1	0		1	0
0503					12/11/2006	36	0		0	0		0	1	0	0	1	0		1	0	0	0	0	0	1	0	1	0	0	0	0	0	0	0	1	0	0	0		0	0	0	0	0	0	0		1	0
0179					10/09/2007	28	1		1	0		0	1	0	0	0	0		0	0	0	0	0	0	0	1	0	1	0	1	0	1	0	1	0	1	0	1		0	0	0	0	0	1	0		1	0
0484					22/03/2007	15	0		0	0		0	1	0	0	0	0		1	0	0	0	0	0	0	0	0	0	1	0	0	0	1	0	1	0	0	0		0	0	0	0	0	1	0		0	0
0237					17/12/2006	26	0		0	0		0	1	0	0	1	0		1	0	0	0	0	0	1	0	1	0	1	0	0	0	1	0	1	0	1	0		1	0	1	1	1	1	1		1	0
0151					19/03/2007	31	1		0	0		0	1	0	0	1	0		1	0	0	0	0	0	1	0	1	0	1	0	1	0	1	0	1	0	1	0		1	0	0	0	0	0	0		0	1
0470					23/02/2007	27	0		0	0		0	1	0	0	1	0		1	0	0	0	0	0	1	0	0	0	0	0	0	0	0	0	0	0	1	0		0	0	0	0	0	0	0		1	0
0428					15/05/2007	33	0		0	0		0	1	0	0	1	0		1	0	0	0	0	0	1	0	1	0	0	0	0	0	0	0	0	0	1	0		0	0	0	0	0	0	0		0	1
0424					15/01/2007	38	0		0	0		0	0	0	0	0	0		0	0	0	0	0	0	0	0	0	0	1	0	1	0	1	0	1	0	0	0		0	0	0	0	0	0	0		0	0
0439					27/04/2007	30	0		0	0		0	1	0	0	0	0		0	0	0	0	0	0	1	0	1	0	1	0	1	0	1	0	1	0	0	0		1	0	1	1	1	1	1		1	0
0336					28/01/2008	29	0		0	0		0	1	0	0	0	0		0	0	0	0	0	0	0	0	0	0	0	0	0	0	0	0	1	0	0	0		1	0	0	0	0	1	0		0	0
0362					28/01/2007	28	0		1	0		0	1	0	0	0	0		0	0	0	0	0	0	0	0	0	0	0	0	0	0	0	0	1	0	0	1		0	0	0	1	0	1	0		1	0
0128					05/06/2007	28	0		1	0		1	0	0	0	1	0		1	0	0	0	0	0	0	0	1	0	0	0	1	0	1	0	1	0	0	0		0	0	0	1	0	1	0		1	0
0252					08/02/2008	38	1		1	0		1	0	0	0	1	0		1	0	0	0	0	0	1	0	1	0	1	0	1	0	1	0	0	0	0	0		0	0	1	1	1	0	0		1	0
0234					18/05/2007	29	1		1	0		0	1	1	0	0	0		1	0	0	0	0	0	0	0	0	0	0	0	1	0	1	0	1	0	0	0		0	1	1	1	1	1	0		1	0
0515					30/12/2006	31	0		0	0		0	1	0	0	0	0		0	0	0	0	0	0	1	0	0	0	0	0	1	0	1	0	0	0	0	0		0	0	0	0	0	0	0		0	1
0441					18/04/2007	42	0		0	0		0	1	0	0	1	0		1	0	0	0	0	0	1	0	1	0	0	0	0	0	0	0	0	0	1	0		0	0	0	0	0	0	0		0	1
0524					19/03/2007	30	0		0	0		0	1	0	0	0	0		1	0	0	0	0	0	0	0	1	0	1	0	1	0	1	0	1	0	0	0		0	0	0	0	0	0	0		0	1
0314					03/05/2007	48	0		0	0		0	1	0	0	0	0		0	0	0	1	0	1	0	1	0	1	0	1	0	1	0	1	0	1	0	1		0	0	0	0	0	0	0		0	1
0389					27/03/2007	27	0		0	0		0	1	0	0	1	0		1	0	0	0	0	0	0	0	1	0	1	0	1	0	1	0	1	0	0	0		0	0	0	0	0	1	0		0	0
0385					16/12/2006	34	0		0	0		0	1	0	0	0	0		0	0	0	0	0	0	1	0	0	0	0	0	1	0	1	0	1	0	0	0		0	0	0	0	0	0	0		1	0
0079					12/02/2007	26	0		0	0		0	1	0	1	0	0		1	0	0	0	0	0	0	0	0	0	0	0	1	0	1	0	0	0	0	0		0	0	0	0	0	0	0		1	0
0483					28/06/2007	27	0		0	0		0	1	0	0	0	0		0	0	0	1	0	1	0	1	0	1	0	1	0	1	0	1	0	1	0	0		0	0	0	0	0	0	0		0	1
0243					01/11/2006	32	0		0	0		0	1	0	0	1	0		1	0	0	0	0	0	1	0	1	0	1	0	0	0	1	0	1	0	0	0		0	0	0	0	0	1	0		1	0
0412					16/02/2008	30	0		0	0		0	1	0	0	0	0		1	0	0	0	0	0	1	0	1	0	1	0	1	0	1	0	1	0	0	0		0	0	0	1	0	1	0		0	0
0190					16/02/2007	25	0		1	0		0	1	0	0	0	0		1	0	0	0	0	0	1	0	0	0	1	0	1	0	1	0	0	0	0	0		0	0	0	1	0	1	0		1	0
0223					20/04/2007	33	1		0	0		0	1	0	0	1	0		1	0	0	0	0	0	0	0	1	0	0	0	1	0	1	0	1	0	1	0		0	1	1	0	0	1	1		0	0
0181					14/09/2007	37	1		1	0		0	1	0	0	0	0		1	0	0	0	0	0	1	0	1	0	1	0	1	0	1	0	1	0	0	0		0	0	0	0	0	1	0		1	0
0246					18/05/2007	48	0		0	0		0	0	0	0	0	0		1	0	1	0	1	0	1	0	0	0	1	0	0	0	1	0	1	0	0	0		0	0	0	0	0	1	1		0	0
0318					12/08/2007	18	1		0	0		0	1	0	0	1	0		1	0	0	0	0	0	0	0	1	0	1	0	1	0	1	0	1	0	0	0		1	0	0	0	0	1	1		0	0
0080					26/11/2006	37	0		0	0		0	1	0	0	0	0		0	0	0	0	0	0	0	0	0	0	0	0	0	0	0	0	0	0	0	0		0	0	0	0	0	0	0		0	1
0149					31/12/2006	33	1		0	0		1	0	0	0	0	0		1	0	0	0	0	0	0	0	0	0	0	0	1	0	1	0	0	0	1	0		1	1	0	1	1	1	0		1	0
0081					29/04/2007	25	0		0	0		0	1	0	0	1	0		1	0	0	0	0	0	0	0	0	0	0	0	0	0	0	0	0	0	0	0		0	0	0	0	0	0	0		0	1
0024					05/01/2007	42	0		0	0		0	0	0	0	0	0		1	0	0	0	0	0	1	0	1	0	1	0	1	0	1	0	0	0	1	0		0	0	0	1	0	1	0		0	0
0132					12/12/2006	19	0		0	0		0	0	0	0	0	0		1	0	0	0	0	0	1	0	0	0	1	0	1	0	1	0	1	0	0	0		0	0	0	1	0	1	1		0	0
0432					15/01/2007	41	0		0	0		0	1	0	0	1	0		1	0	1	0	1	0	1	0	0	0	0	0	1	0	1	0	1	0	0	0		0	0	0	0	0	0	0		0	1
0133					07/11/2006	25	1		1	0		0	1	0	1	1	0		1	0	0	0	0	0	1	0	1	0	1	0	1	0	1	0	1	0	0	0		0	0	0	1	0	1	0		1	0
0302					10/01/2007	36	0		0	0		0	1	0	1	0	1		1	0	0	0	0	0	0	0	0	0	0	0	1	0	0	0	1	0	0	0		0	0	0	0	0	0	0		0	1
0320					26/04/2007	32	1		0	0		0	1	0	0	0	0		0	0	0	0	0	0	1	0	1	0	0	0	1	0	1	0	1	0	1	0		0	0	0	1	0	1	0		0	0
0347					25/01/2007	21	0		0	0		0	1	0	0	0	0		1	0	0	0	0	0	1	0	1	0	0	0	1	0	1	0	1	0	0	0		0	0	0	0	0	1	1		0	0
0367					13/04/2007	28	0		0	0		0	1	0	1	0	0		1	0	0	0	0	0	0	0	1	0	1	0	1	0	1	0	1	0	1	0		0	1	0	1	0	0	0		0	0
0392					16/04/2007	20	0		0	0		0	1	0	0	1	0		1	0	0	0	0	0	1	0	0	0	0	0	0	0	0	0	1	0	0	0		0	0	0	1	0	0	0		0	0
0144					30/08/2007	35	0		0	0		0	1	0	1	0	0		1	0	0	0	0	0	1	0	0	0	0	0	0	0	0	0	0	0	0	0		0	0	0	0	0	0	0		0	1
0329					11/09/2007	23	1		1	0		0	1	0	0	0	0		1	0	0	0	0	0	1	0	0	0	1	0	1	0	1	0	1	0	0	0		0	0	0	1	0	1	1		1	0
0431					23/03/2007	34	0		0	0		0	1	0	0	0	0		0	1	0	0	0	0	0	0	0	0	1	0	1	0	1	0	1	0	0	0		0	0	0	1	1	1	0		1	0
0366					04/01/2007	32	0		1	0		0	1	0	1	0	0		1	0	0	0	0	0	0	0	0	0	1	0	1	0	1	0	0	0	0	0		0	0	0	1	0	1	0		1	0
0337					18/01/2008	26	0		0	0		0	1	0	1	1	0		1	0	0	0	0	0	1	0	1	0	1	0	1	0	1	0	1	0	0	0		1	0	0	0	0	1	1		1	0
0201					25/03/2008	34	0		1	0		0	1	0	0	0	0		0	0	0	0	0	0	1	0	1	0	0	0	1	0	1	0	0	0	0	0		0	1	0	1	0	1	0		1	0
0479					01/03/2008	46	0		0	0		0	1	0	0	0	0		0	0	0	0	0	0	0	0	0	0	0	0	1	0	1	0	0	0	0	0		0	0	0	0	0	0	0		0	1
0486					08/02/2007	33	0		0	0		0	0	0	0	0	0		1	0	0	0	0	0	1	0	1	0	1	0	1	0	1	0	1	0	0	0		1	0	0	0	0	0	0		0	0
0399					24/02/2008	28	1		0	0		0	1	0	0	1	0		1	0	0	0	0	0	0	0	1	0	0	0	1	0	1	0	1	0	0	0		0	0	0	1	0	1	0		1	0
0340					25/04/2007	22	1		1	0		0	1	0	1	0	0		0	0	0	0	0	0	0	0	1	0	1	0	1	0	1	0	1	0	1	0		1	0	0	1	0	1	0		1	0
0182					29/09/2006	32	0		1	0		0	1	0	0	0	0		1	0	0	0	0	0	0	0	0	0	1	0	1	0	1	0	1	0	0	0		0	0	0	1	0	1	0		1	0
0308					17/04/2007	32	0		0	0		0	1	0	0	0	0		1	0	0	0	0	0	1	0	1	0	1	0	1	0	1	0	1	0	1	0		0	1	0	0	0	1	1		0	0
0487					25/01/2007	39	0		0	0		1	0	0	0	0	0		0	0	0	0	0	0	0	0	0	0	0	0	0	0	0	0	0	0	0	0		0	0	0	0	0	0	0		1	0
0421					11/05/2007	37	0		0	0		0	1	0	0	1	0		1	0	0	0	0	0	1	0	0	0	1	0	1	0	1	0	1	0	0	0		0	0	0	0	0	0	0		0	1
0420					21/10/2006	32	0		0	0		0	1	0	1	0	0		1	0	0	0	0	0	0	0	0	0	0	0	0	0	0	0	0	0	0	0		0	1	0	0	0	1	0		1	0
0489					24/02/2007	34	0		0	0		0	1	0	0	0	0		1	0	0	0	0	0	1	0	0	0	1	0	1	0	1	0	1	0	0	0		0	1	1	1	1	1	1		1	0
0232					11/05/2007	44	1		1	0		0	1	0	0	0	0		1	0	0	0	0	0	1	0	0	0	1	0	1	0	1	0	1	0	0	0		1	0	0	1	0	1	1		0	0
0231					28/02/2008	34	1		1	0		1	0	0	0	0	0		1	0	0	0	0	0	0	0	0	0	0	0	1	0	1	0	1	0	0	0		0	0	0	0	0	1	0		1	0
0313					20/07/2007	26	0		0	0		0	1	0	0	1	0		1	0	0	0	0	0	1	0	1	0	0	1	1	0	1	0	1	0	0	0		0	0	0	0	0	0	0		1	0
0082					15/03/2007	31	0		0	0		0	1	0	0	0	0		0	0	0	1	0	1	0	1	0	1	0	1	0	1	0	1	0	1	0	1		0	0	0	0	0	0	0		0	1
0023					06/04/2007	16	1		0	0		1	0	0	0	0	0		1	0	0	0	0	0	1	0	1	0	0	0	0	0	0	0	0	0	0	0		0	0	0	1	0	1	0		1	0
0083					26/12/2007	26	0		0	0		0	1	0	0	1	0		1	0	0	0	0	0	1	0	1	0	0	0	1	0	1	0	0	0	0	0		0	0	0	0	0	1	0		0	1
0391					30/03/2007	18	1		0	0		0	1	0	0	1	0		1	0	0	0	0	0	1	0	0	1	1	0	1	0	1	0	1	0	1	0		0	1	0	1	0	1	0		1	0
0022					26/10/2006	26	0		0	0		0	1	0	1	0	0		0	0	0	0	0	0	0	0	0	0	0	0	0	0	0	0	0	0	0	0		0	0	0	0	0	0	0		0	1
0170					21/02/2007	27	1		1	0		0	1	0	0	0	0		1	0	0	0	0	0	1	0	0	0	0	0	1	0	1	0	1	0	0	0		0	1	1	1	1	1	0		1	0
0315					03/03/2007	56	0		0	0		0	1	0	0	0	0		0	0	0	0	0	0	1	0	0	0	1	0	1	0	1	0	0	0	0	0		0	0	0	0	0	1	1		0	1
0350					01/02/2007	32	1		0	0		0	1	0	0	1	0		1	0	0	0	0	0	1	0	1	0	1	0	1	0	1	0	1	0	0	0		1	1	0	0	0	0	0		0	0
0288					16/02/2007	20	0		0	0		0	1	0	0	0	0		1	0	0	0	0	0	1	0	1	0	0	0	1	0	1	0	1	0	0	0		1	0	0	0	0	0	0		0	0
0020					23/11/2006	28	0		0	0		0	1	0	0	0	0		1	0	0	0	0	0	0	0	0	0	1	0	0	0	1	0	1	0	0	0		0	0	0	0	0	0	0		0	1
0176					06/03/2007	33	1		1	0		0	1	0	1	0	0		0	0	0	0	0	0	1	0	0	0	0	0	1	0	1	0	0	0	0	0		0	0	0	0	0	0	0		0	1
0348					16/02/2007	21	1		0	0		0	1	0	1	1	0		1	0	0	0	0	0	1	0	1	0	1	0	1	0	1	0	0	0	0	0		0	0	0	0	0	1	0		0	0
0300					27/11/2007	33	1		0	0		0	1	0	0	0	0		0	0	0	1	0	1	0	1	0	0	0	1	0	1	0	1	0	1	0	1		0	0	1	1	1	1	0		1	0
0397					23/03/2007	32	1		0	0		0	1	0	1	1	0		1	0	0	1	0	1	0	0	1	0	1	0	1	0	1	0	1	0	0	0		0	1	0	0	0	0	0		0	0
0298					16/01/2007	13	1		0	0		0	1	0	1	1	0		1	0	0	0	0	0	1	0	0	0	1	0	1	0	1	0	1	0	0	0		0	1	0	0	0	1	1		0	0
0418					13/02/2007	64	0		0	0		0	1	0	0	1	0		1	0	0	0	0	0	1	0	0	0	0	0	1	0	1	0	1	0	0	0		0	0	0	0	0	0	0		0	1
0184					09/10/2007	31	1		1	0		0	0	0	0	1	0		1	0	1	0	1	0	0	1	1	0	0	1	0	1	0	1	0	1	0	0		0	0	1	1	1	0	0		1	0
0316					24/08/2007	28	0		0	0		0	1	0	0	0	0		1	0	0	0	0	0	1	0	0	0	1	0	1	0	1	0	1	0	0	0		0	1	0	1	0	0	0		0	0
0299					11/01/2007	25	0		0	0		0	1	0	0	1	0		1	0	0	0	0	0	1	0	1	0	1	0	1	0	1	0	1	0	0	0		0	0	0	0	0	0	0		0	1
0006					08/10/2006	31	0		0	0		0	1	0	0	0	0		0	0	0	0	0	0	1	0	0	0	1	0	1	0	1	0	1	0	0	0		0	0	0	0	0	0	0		0	1
0085					22/11/2006	31	0		1	0		0	1	0	1	0	0		0	0	0	0	0	0	0	0	0	0	0	0	0	0	0	0	0	0	0	0		0	0	0	0	0	0	0		1	0
0306					19/06/2007	40	0		0	0		0	1	0	0	0	0		1	0	0	0	0	0	1	0	1	0	0	0	0	0	0	0	0	0	0	0		0	0	0	1	0	1	0		1	0
0173					21/12/2006	32	1		0	0		0	1	0	0	0	0		0	0	0	0	0	0	0	1	0	0	0	1	0	1	0	1	0	1	0	0		0	0	0	0	0	1	1		1	0
0251					14/09/2007	31	1		1	0		0	1	0	0	0	0		1	0	1	0	1	0	0	0	0	0	1	0	1	0	1	0	1	0	0	0		0	0	0	1	1	1	0		1	0
0019					29/04/2007	31	0		1	0		0	1	0	0	1	0		1	0	0	0	0	0	1	0	0	0	0	0	1	0	1	0	1	0	1	0		1	0	1	1	1	0	0		1	0
0516					24/06/2007	31	0		0	0		0	1	0	0	0	0		1	0	0	0	0	0	1	0	1	0	0	0	1	0	1	0	1	0	0	0		0	0	0	0	0	0	0		0	1
0528					28/10/2007	20	0		0	0		0	1	0	1	1	0		1	0	0	0	0	0	0	0	0	0	0	0	1	0	1	0	1	0	0	0		0	0	0	0	0	0	0		0	0
0423					31/03/2008	34	0		1	0		0	1	0	1	0	0		0	0	0	1	0	1	0	1	0	1	0	1	0	1	0	1	0	1	0	0		0	0	0	0	0	0	0		1	0
0135					04/05/2007	22	1		1	0		0	1	0	0	0	0		0	0	1	0	1	0	0	0	0	0	0	0	1	0	1	0	0	0	0	0		0	0	0	1	0	1	0		1	0
0256					26/09/2007	34	1		1	0		0	0	0	0	1	0		1	0	1	0	1	0	0	0	1	0	0	0	1	0	1	0	1	0	0	0		1	0	1	1	1	1	0		1	0
0488					14/09/2007	22	0		0	0		0	1	0	0	1	0		1	0	0	0	0	0	1	0	1	0	1	0	1	0	1	0	1	0	0	0		0	0	0	1	0	0	0		1	0
0171					21/11/2007	26	1		1	0		0	1	0	0	0	0		0	0	0	0	0	0	0	0	0	0	0	0	1	0	1	0	0	0	0	0		0	0	0	1	0	1	0		1	0
0233					01/02/2006	41	1		0	0		0	1	1	0	1	0		1	0	0	0	0	0	1	0	0	0	1	0	1	0	1	0	1	0	0	0		0	0	0	0	0	0	0		0	0
0254					05/01/2007	31	1		0	0		0	0	0	0	1	0		1	0	0	0	0	0	1	0	1	0	0	0	1	0	1	0	1	0	0	0		1	1	0	1	0	0	0		0	0
0368					26/03/2007	14	1		0	0		0	1	0	1	1	0		1	0	0	0	0	0	1	0	1	0	1	0	1	0	1	0	0	1	1	0		0	0	0	1	0	1	0		0	0
0126					18/05/2007	37	1		0	0		0	1	0	0	0	0		0	0	0	1	0	1	0	1	0	1	0	1	0	1	0	1	0	1	0	1		0	0	0	0	0	1	0		1	0
0445					25/09/2007	28	0		0	0		0	0	0	0	0	0		1	0	0	0	0	0	0	0	1	0	1	0	1	0	1	0	1	0	0	0		0	1	0	1	1	1	0		0	0
0395					14/09/2007	27	0		0	0		0	1	0	0	0	0		1	0	0	0	0	0	0	0	1	0	0	0	0	0	0	0	1	0	1	0		0	0	0	0	0	0	0		0	1
0435					08/05/2007	36	1		0	0		0	0	0	0	0	0		1	0	0	0	0	0	1	0	1	0	0	0	1	0	1	0	1	0	1	0		1	0	0	0	0	1	0		0	0
0272					29/09/2007	19	1		0	0		0	1	0	1	1	0		1	0	0	0	0	0	1	0	1	0	0	0	1	0	1	0	1	0	1	0		0	0	0	1	1	1	1		0	0
0331					16/02/2007	37	0		0	0		0	1	0	0	1	0		1	0	0	0	0	0	1	0	1	0	0	0	0	0	0	0	1	0	0	0		0	0	0	0	0	0	0		0	0
0269					01/02/2007	26	0		0	0		0	0	0	0	1	0		1	0	0	0	0	0	1	0	1	0	1	0	1	0	1	0	1	0	1	0		0	0	0	0	0	1	0		0	0
0087					16/06/2007	27	0		0	0		0	1	0	0	0	0		0	0	0	0	0	0	1	0	1	0	0	0	1	0	1	0	0	0	1	0		0	0	0	0	0	0	0		0	0
0185					26/07/2007	27	1		1	0		0	1	0	0	0	0		1	0	0	0	0	0	0	0	1	0	0	0	1	0	1	0	1	0	1	0		0	0	1	1	0	1	0		1	0
0276					05/01/2007	45	1		0	0		0	1	0	0	0	0		1	0	0	0	0	0	1	0	0	0	1	0	1	0	1	0	1	0	0	0		1	1	0	1	0	1	0		0	1
0088					25/04/2008	27	0		0	0		0	1	0	0	1	0		1	0	0	0	0	0	1	0	0	0	0	0	1	0	1	0	1	0	0	0		0	0	0	0	0	1	0		0	0
0500					15/11/2007	27	0		0	0		0	1	0	0	0	0		1	0	0	0	0	0	0	0	0	0	0	0	0	0	0	0	0	0	1	0		0	0	0	0	0	0	0		0	1
0491					21/06/2007	31	0		0	0		0	0	0	0	0	0		0	0	0	0	0	0	0	1	0	0	0	1	0	1	0	1	0	1	0	0		0	1	0	0	0	0	0		0	0
0186					23/06/2007	29	1		1	0		0	1	0	0	0	0		0	0	0	0	0	0	1	0	1	0	0	0	1	0	1	0	1	0	0	0		0	1	0	1	0	1	0		1	0
0277					14/02/2008	39	1		0	0		0	1	0	0	1	0		1	0	0	0	0	0	1	0	1	0	0	0	1	0	1	0	1	0	1	0		0	0	0	0	0	1	1		0	0
0468					18/08/2007	26	0		0	0		0	0	0	0	1	0		1	0	0	0	0	0	0	0	1	0	1	0	1	0	1	0	1	0	0	0		0	0	0	0	0	1	1		0	0
0353					11/01/2008	24	1		0	0		0	1	0	0	1	0		1	0	0	0	0	0	0	0	1	0	0	0	1	0	1	0	1	0	1	0		0	0	0	1	0	1	0		0	0
0134					13/11/2006	34	0		1	0		1	0	0	0	1	0		1	0	0	0	0	0	0	0	1	0	1	0	1	0	1	0	1	0	1	0		1	0	0	1	0	1	0		1	0
0436					22/06/2007	24	1		0	0		0	0	0	0	0	0		1	0	0	0	0	0	1	0	1	0	0	0	1	0	1	0	1	0	1	0		0	0	0	0	0	1	0		0	0
0090					10/10/2007	39	0		0	0		0	1	0	0	0	0		0	0	0	0	0	0	1	0	0	0	0	0	0	0	0	0	1	0	1	0		0	0	0	0	0	0	0		1	0
0262					22/03/2007	18	0		0	0		0	1	0	0	1	0		1	0	0	0	0	0	1	0	1	0	0	0	0	0	0	0	0	0	0	0		0	1	0	1	0	0	0		0	0
0199					17/10/2006	32	1		1	0		1	0	0	0	0	0		1	0	0	0	0	0	1	0	1	0	1	0	1	0	1	0	1	0	0	0		0	0	0	1	1	0	0		1	0
0207					17/07/2007	33	0		1	0		0	1	0	0	0	0		0	0	0	0	0	0	0	0	0	0	0	0	1	0	1	0	1	0	0	0		0	1	0	0	0	1	0		1	0
0123					24/07/2007	44	0		0	0		0	1	0	1	0	0		1	0	0	0	0	0	1	0	0	0	0	0	1	0	1	0	1	0	0	0		0	0	0	0	0	0	0		0	1
0351					26/01/2007	35	0		0	0		0	1	0	0	1	0		1	0	0	0	0	0	1	0	1	0	0	0	1	0	1	0	1	0	0	0		0	0	0	0	0	0	0		0	1
0284					17/09/2007	25	1		0	0		0	1	0	0	0	0		1	0	0	0	0	0	0	0	1	0	1	0	1	0	1	0	1	0	0	0		0	0	0	1	0	1	0		1	0
0121					14/05/2008	26	1		1	0		0	1	0	0	0	0		0	0	0	0	0	0	0	0	0	0	0	0	1	0	1	0	1	0	0	0		0	0	1	1	1	1	0		1	0
0129					12/01/2007	43	0		1	0		0	1	0	0	0	0		0	0	0	0	0	0	0	0	0	0	0	0	0	0	0	0	0	0	0	0		0	0	0	0	0	1	0		1	0
0475					11/12/2006	31	0		0	0		0	1	0	0	0	0		0	0	0	0	0	0	0	0	0	0	0	0	0	0	0	0	0	0	0	0		0	0	0	0	0	0	0		0	1
0360					19/01/2007	32	1		0	0		0	1	0	0	1	0		1	0	1	0	1	0	1	0	1	0	1	0	1	0	1	0	1	0	1	0		1	0	0	1	0	1	1		0	1
0257					19/01/2008	39	0		1	0		0	1	0	0	0	0		1	0	0	0	0	0	0	0	0	0	1	0	1	0	1	0	1	0	0	0		0	0	0	1	0	1	0		1	0
0386					18/01/2007	23	0		0	0		0	1	1	0	0	0		0	0	0	0	0	0	1	0	1	0	1	0	1	0	1	0	1	0	0	0		0	0	0	0	0	0	0		1	0
0041					16/02/2008	31	1		0	0		0	1	0	1	0	0		1	0	0	0	0	0	1	0	1	0	1	0	1	0	1	0	1	0	0	0		0	0	0	0	0	0	0		0	0
0116					11/12/2007	35	0		0	0		0	0	0	0	0	0		1	0	1	0	1	0	1	0	0	0	1	0	1	0	1	0	1	0	0	0		1	1	0	0	0	1	1		0	0
0372					26/03/2007	50	0		0	0		0	1	0	1	1	0		0	1	0	0	0	0	0	1	0	1	0	1	0	1	0	1	0	1	0	1		0	0	0	1	0	1	0		0	0
0118					19/04/2008	28	1		1	0		1	0	0	0	1	0		1	0	0	0	0	0	0	1	1	0	0	1	0	1	0	1	0	1	0	0		0	0	0	1	0	1	0		1	0
0122					13/09/2007	34	0		0	0		0	1	0	0	1	0		1	0	0	0	0	0	1	0	1	0	0	0	1	0	1	0	1	0	0	0		1	0	0	1	0	1	0		0	0
0442					10/02/2007	39	0		0	0		0	1	0	0	0	0		1	0	0	0	0	0	1	0	1	0	1	0	1	0	1	0	1	0	1	0		0	0	0	0	0	0	0		0	1
0043					16/11/2007	34	0		0	0		0	1	0	0	0	0		0	0	0	0	0	0	0	1	0	1	0	1	0	1	0	1	0	1	0	0		0	0	0	0	0	0	0		0	1
0153					12/02/2008	27	0		0	0		0	1	0	1	1	0		1	0	0	0	0	0	1	0	1	0	0	0	1	0	1	0	1	0	0	0		0	0	0	0	0	0	0		0	0
0130					31/01/2007	41	0		0	0		0	1	0	0	0	0		0	0	0	0	0	0	0	0	1	0	1	0	1	0	1	0	1	0	0	0		1	0	0	0	0	0	0		0	0
0327					15/07/2007	29	0		1	0		0	1	0	0	0	0		1	0	0	0	0	0	0	0	0	0	1	0	1	0	1	0	1	0	0	0		0	0	0	1	0	1	0		1	0
0174					01/12/2007	28	0		0	0		0	0	0	0	0	0		0	0	0	0	0	0	1	0	0	1	0	0	1	0	1	0	1	0	0	0		1	1	0	0	0	0	0		0	0
0396					20/01/2007	52	0		0	0		0	1	0	0	0	0		1	0	1	0	1	0	1	0	1	0	0	0	1	0	1	0	0	0	0	0		0	0	0	0	0	0	0		0	1
0211					12/11/2006	25	0		1	0		0	1	0	0	0	0		0	0	0	0	0	0	1	0	0	0	1	0	1	0	1	0	1	0	0	0		0	0	0	0	0	1	0		1	0
0380					05/12/2006	24	0		0	0		0	1	0	0	0	0		0	0	0	0	0	0	1	0	1	0	1	0	1	0	1	0	1	0	0	0		0	0	0	1	0	0	0		0	0
0045					21/06/2007	33	0		0	0		0	1	0	0	0	0		0	0	0	0	0	0	0	0	0	0	0	0	0	0	0	0	0	0	0	0		0	0	0	0	0	0	0		0	1
0509					06/12/2007	42	0		0	0		0	1	0	0	1	0		1	0	0	0	0	0	0	0	0	0	0	0	1	0	1	0	0	0	0	0		0	0	0	0	0	0	0		0	1
0332					03/12/2007	37	1		0	0		0	1	0	0	0	0		1	0	0	0	0	0	1	0	1	0	0	1	1	0	1	0	1	0	1	0		0	0	0	0	0	0	0		0	1
0241					15/03/2008	30	0		0	0		0	0	0	1	0	0		1	0	0	0	0	0	0	0	0	0	0	0	1	0	1	0	0	0	0	0		0	1	0	0	0	1	0		0	0
0194					10/09/2007	31	0		0	0		0	1	0	1	0	0		1	0	0	0	0	0	1	0	1	0	0	0	1	0	1	0	0	0	0	0		0	0	0	1	0	1	0		1	0
0197					12/10/2007	28	0		1	0		0	1	0	0	0	0		1	0	0	0	1	0	1	0	1	0	1	0	1	0	1	0	1	0	0	0		0	0	1	1	1	1	0		1	0
0458					11/04/2008	40	0		0	0		0	1	0	0	0	0		0	1	0	0	0	0	0	0	0	1	0	0	0	0	0	0	0	0	0	0		0	0	0	0	0	0	0		0	1
0478					06/02/2007	34	0		0	0		0	0	0	0	0	0		1	0	0	0	0	0	1	0	1	0	1	0	1	0	1	0	1	0	0	0		0	0	0	1	0	0	0		0	0
0492					05/10/2007	40	0		0	0		0	1	0	0	0	0		1	0	0	0	0	0	1	0	1	0	1	0	1	0	1	0	1	0	1	0		0	0	0	1	0	0	0		0	1
0152					18/05/2007	34	0		1	0		1	0	0	0	0	0		0	0	0	1	0	1	0	1	0	0	0	1	0	1	0	1	0	1	0	0		0	0	0	1	0	1	0		1	0
0164					11/07/2007	38	1		0	0		0	1	0	0	1	0		1	0	1	0	1	0	1	0	1	0	0	0	1	0	1	0	1	0	1	0		1	0	0	1	1	1	0		1	0
0047					20/02/2007	35	0		0	0		0	1	0	0	0	0		1	0	0	0	0	0	1	0	1	0	0	0	1	0	1	0	0	0	0	0		0	0	0	0	0	1	0		0	1
0495					01/12/2007	34	0		0	0		0	0	0	0	0	0		0	0	0	0	0	0	1	0	0	0	1	0	1	0	1	0	1	0	0	0		0	0	0	0	0	0	0		0	0
0311					29/09/2007	35	1		0	0		0	1	0	0	1	0		1	0	0	0	0	0	1	0	1	0	0	0	1	0	1	0	1	0	1	0		0	0	0	1	1	1	0		0	0
0459					13/10/2007	32	1		0	0		0	1	0	1	1	0		1	0	0	0	0	0	1	0	1	0	0	0	1	0	1	0	1	0	1	0		0	1	0	0	0	1	0		0	1
0009					09/03/2007	37	0		1	0		0	1	0	0	1	0		1	0	1	0	1	0	1	0	1	0	0	0	1	0	1	0	0	0	1	0		0	0	0	0	0	0	0		1	0
0141					10/02/2007	39	0		1	0		0	1	0	0	0	0		1	0	0	0	0	0	1	0	0	0	0	0	0	0	0	0	0	0	0	0		0	0	0	1	0	1	0		1	0
0259					13/04/2007	37	1		0	0		0	1	1	0	0	0		1	0	0	0	0	0	0	0	1	0	1	0	1	0	1	0	1	0	0	0		0	0	0	1	0	1	0		1	0
0261					17/02/2008	38	0		1	0		0	1	0	0	0	0		0	0	0	0	0	0	1	0	0	0	0	1	1	0	1	0	1	0	0	0		0	0	0	0	0	0	0		0	1
0247					22/04/2008	49	0		0	0		0	1	0	0	0	0		0	0	0	0	0	0	0	0	0	0	0	0	0	0	0	0	0	0	0	0		0	0	0	0	0	0	0		0	0
0295					15/12/2006	22	0		0	0		0	1	0	0	1	0		1	0	0	0	0	0	1	0	0	0	1	0	1	0	1	0	1	0	0	0		0	0	0	1	0	1	0		0	0
0494					02/01/2007	30	0		0	0		0	1	0	0	0	0		1	0	1	0	1	0	0	0	0	0	0	0	1	0	1	0	1	0	0	0		0	1	0	0	0	0	0		0	1
0490					26/07/2007	23	1		0	0		0	1	0	0	1	0		1	0	0	0	0	0	1	0	1	0	0	0	0	0	0	0	1	0	1	0		0	0	0	1	0	1	0		0	1
0048					26/01/2008	36	0		0	0		0	1	0	0	1	0		1	0	0	1	0	1	0	0	0	0	0	0	0	0	0	0	0	0	0	0		0	0	0	1	0	0	0		0	1
0049					26/12/2006	31	0		0	0		0	1	0	0	1	0		1	0	0	0	0	0	0	0	0	0	1	0	1	0	1	0	1	0	0	0		0	0	0	0	0	0	0		0	1
0250					15/09/2007	19	1		0	0		0	1	0	1	0	0		1	0	0	0	0	0	1	0	1	0	1	0	1	0	1	0	1	0	0	0		0	0	0	1	0	1	1		0	1
0140					10/07/2007	34	0		1	0		0	1	0	0	1	0		1	0	0	0	0	0	1	0	1	0	1	0	1	0	1	0	1	0	1	0		1	1	1	1	1	1	0		1	0
0117					06/03/2007	32	1		0	0		0	1	0	0	1	0		1	0	0	0	0	0	0	0	1	0	1	0	1	0	1	0	1	0	1	0		1	1	0	0	0	1	1		0	1
0404					16/02/2007	28	0		0	0		0	1	0	1	0	0		0	0	0	0	0	0	0	0	1	0	0	0	1	0	1	0	0	0	0	0		0	0	0	0	0	0	0		0	1
0323					15/09/2007	38	0		0	0		0	1	0	0	0	0		0	0	0	0	0	0	0	0	0	1	1	0	0	0	1	0	1	0	0	0		0	0	0	0	0	1	0		1	0
0444					13/01/2008	32	0		0	0		0	1	0	0	1	0		1	0	0	0	0	0	1	0	1	0	1	0	1	0	1	0	1	0	0	0		0	0	0	0	0	0	0		0	1
0446					04/03/2007	29	0		0	0		0	1	1	0	1	0		1	0	0	0	1	0	1	0	0	0	0	0	1	0	1	0	0	0	1	0		0	0	0	0	0	0	0		0	1
0258					26/09/2006	29	1		1	0		0	1	0	0	0	0		1	0	1	0	1	0	0	0	1	0	0	0	1	0	1	0	1	0	0	0		1	0	1	1	1	1	0		1	0
0018					21/06/2007	40	1		1	0		1	0	0	0	1	0		1	0	0	0	0	0	0	1	0	1	1	0	1	0	1	0	1	0	0	0		1	0	0	1	0	1	0		1	0
0520					11/12/2006	25	0		0	0		0	1	0	0	0	0		0	0	0	0	0	0	0	0	0	0	1	0	0	0	1	0	0	0	0	0		0	0	0	0	0	0	0		0	1
0462					19/10/2006	29	0		0	0		0	1	0	0	0	0		0	1	0	1	0	1	0	1	0	1	0	1	0	1	0	1	0	1	0	0		0	0	0	0	0	0	0		0	1
0390					21/03/2007	35	1		1	0		0	1	0	0	0	0		0	0	0	0	0	0	0	1	0	0	1	0	1	0	1	0	0	1	1	0		1	0	0	1	1	1	0		1	0
0165					02/12/2006	40	0		1	0		0	1	0	0	1	0		1	0	1	0	1	0	1	0	1	0	0	0	1	0	1	0	1	0	0	0		0	0	0	0	0	1	0		1	0
0303					30/09/2007	34	1		0	0		0	1	0	0	1	0		1	0	0	0	0	0	1	0	1	0	1	0	1	0	1	0	1	0	0	0		1	0	0	0	0	1	1		0	1
0319					26/08/2007	53	0		0	0		0	1	0	0	0	0		0	0	0	0	0	0	1	0	1	0	1	0	1	0	1	0	1	0	0	0		0	0	0	0	0	0	0		0	1
0401					02/03/2007	26	0		1	0		0	1	0	0	1	0		1	0	1	0	1	0	1	0	1	0	0	0	0	0	0	0	0	0	1	0		0	0	1	0	0	1	0		1	0
0050					26/01/2008	39	0		0	0		0	1	0	0	0	0		0	0	0	0	0	0	0	0	0	0	0	0	0	0	0	0	0	0	0	0		0	0	0	0	0	1	0		0	1
0411					31/01/2007	36	0		0	0		0	1	0	0	0	0		0	0	0	0	0	0	1	0	0	0	0	0	1	0	1	0	1	0	0	0		0	0	0	0	0	0	0		0	1
0474					22/02/2007	22	0		0	0		0	1	0	0	0	0		1	0	0	0	0	0	1	0	1	0	1	0	1	0	1	0	1	0	1	0		0	0	0	0	0	0	0		0	1
0120					20/04/2007	34	0		0	0		0	1	0	0	0	0		1	0	0	0	0	0	0	0	0	0	0	0	1	0	1	0	0	0	0	0		0	0	0	1	0	1	0		1	0
0051					02/10/2006	25	0		0	0		0	1	0	0	0	0		0	0	0	0	0	0	0	0	0	0	1	0	0	0	1	0	1	0	0	0		0	0	0	0	0	1	1		1	0
0505					04/03/2006	28	1		0	0		0	1	0	0	1	0		1	0	0	0	0	0	1	0	1	0	1	0	1	0	1	0	1	0	1	0		1	1	0	1	1	0	0		0	1
0508					07/11/2007	32	0		0	0		0	1	0	0	1	0		1	0	0	0	0	0	0	0	1	0	0	0	0	0	0	0	1	0	0	0		0	0	0	0	0	0	0		0	1
0345					18/02/2007	39	0		1	0		0	1	0	1	0	0		1	0	1	0	1	0	1	0	1	0	1	0	1	0	1	0	0	0	0	0		0	1	0	1	0	1	0		1	0
0472					20/07/2007	38	0		0	0		0	1	0	0	0	0		0	0	0	0	0	0	0	0	0	0	0	0	0	0	0	0	1	0	1	0		0	0	0	0	0	1	0		1	0
0013					26/09/2006	38	0		0	0		0	0	0	0	0	0		0	0	0	0	0	0	0	0	0	0	0	0	0	0	0	0	1	0	0	0		0	0	0	0	0	0	0		0	1
0158					18/02/2007	32	1		0	0		1	0	0	0	1	0		1	0	0	0	0	0	1	0	1	0	0	0	1	0	1	0	1	0	0	0		0	0	0	1	1	1	0		1	0
0052					22/11/2006	20	0		1	0		0	1	0	0	1	0		1	0	0	0	0	0	1	0	1	0	1	0	0	0	1	0	1	0	1	0		0	0	0	0	0	0	0		0	1
0215					03/12/2007	38	0		0	0		0	1	0	0	0	0		0	0	0	0	0	0	0	1	0	1	0	1	0	1	0	1	0	1	0	0		0	0	0	0	0	0	0		1	0
0296					11/02/2007	35	0		0	0		0	1	0	0	0	0		0	0	0	0	0	0	0	0	0	0	1	0	0	0	1	0	1	0	1	0		0	0	0	0	0	0	0		0	1
0053					05/01/2008	32	0		1	0		0	1	0	0	0	0		0	0	0	0	0	0	0	0	0	0	0	0	0	0	0	0	1	0	0	0		0	0	0	0	0	0	0		0	1
0196					17/01/2008	54	1		0	0		0	1	0	0	1	0		1	0	0	0	0	0	1	0	1	0	1	0	1	0	1	0	1	0	0	0		0	0	0	0	0	1	0		0	0
0304					20/03/2007	32	0		1	0		0	1	0	0	0	0		0	0	0	0	0	0	0	0	0	0	0	0	0	0	0	0	0	0	0	0		0	0	0	0	0	1	0		1	0
0054					18/12/2006	47	0		0	0		0	0	0	0	0	0		0	0	0	1	0	1	0	1	0	1	0	1	0	1	0	1	0	1	0	0		0	0	0	0	0	0	0		0	0
0156					14/05/2007	34	0		0	0		0	0	0	0	0	0		0	0	0	0	0	0	1	0	0	0	1	0	1	0	1	0	0	1	0	0		0	0	0	0	0	1	0		0	0
0142					28/01/2007	31	0		0	0		0	0	0	0	0	0		0	0	0	0	0	0	0	0	1	0	1	0	1	0	1	0	1	0	0	0		0	1	0	0	0	1	0		0	0
0240					25/03/2007	29	0		0	0		0	1	0	0	1	0		1	0	0	0	0	0	0	0	1	0	0	0	1	0	1	0	0	0	1	0		0	0	0	0	0	0	0		0	1
0017					02/08/2007	39	0		0	0		0	0	0	0	1	0		1	0	0	0	0	0	0	0	1	0	1	0	1	0	1	0	1	0	0	0		0	0	0	1	0	0	0		0	0
0373					17/02/2007	25	0		0	0		0	1	0	1	0	0		0	0	0	0	0	0	0	0	0	0	0	0	0	0	0	0	0	0	0	0		0	0	0	0	0	1	0		1	0
0457					28/01/2008	35	0		0	0		0	1	0	0	0	0		1	0	0	0	0	0	0	0	0	0	1	0	0	0	1	0	1	0	0	0		0	0	0	1	0	0	0		0	1
0167					29/12/2006	33	1		1	0		0	1	0	0	0	0		1	0	1	0	1	0	1	0	0	0	1	0	0	0	1	0	1	0	1	0		0	1	0	1	1	1	0		1	0
0427					04/04/2007	19	0		0	0		0	1	0	0	0	0		0	0	1	0	1	0	0	1	0	1	0	1	0	1	0	1	0	1	1	0		0	0	0	0	0	0	0		0	1
0055					08/12/2006	24	0		0	0		0	1	0	0	0	0		0	0	0	1	0	1	0	1	0	1	0	1	0	1	0	1	0	1	0	1		0	0	0	0	0	0	0		0	1
0011					28/07/2007	42	0		0	0		0	1	0	0	1	0		1	0	0	0	0	0	1	0	1	0	0	0	1	0	1	0	1	0	0	0		0	0	0	0	0	1	0		0	0
0015					02/11/2006	33	0		0	1		0	1	0	1	0	0		0	0	0	0	0	0	0	0	0	0	0	0	0	0	0	0	0	0	1	0		0	0	0	0	0	0	0		0	1
0328					14/05/2007	33	0		0	0		0	1	0	0	0	0		1	0	0	0	0	0	1	0	1	0	0	0	1	0	1	0	1	0	0	0		0	1	0	1	0	1	0		1	0
0154					21/11/2007	38	1		1	0		0	1	0	0	0	0		0	0	0	0	0	0	0	0	1	0	0	0	0	0	0	0	0	0	0	0		0	0	0	0	0	1	0		1	0
0157					10/10/2006	28	1		0	0		1	0	0	0	0	1		1	0	0	0	0	0	0	0	1	0	1	0	1	0	1	0	1	0	0	0		0	0	0	1	0	1	0		1	0
0147					09/07/2007	37	0		1	0		0	1	0	0	0	0		1	0	0	0	0	0	0	0	0	0	0	0	0	0	0	0	0	0	0	0		0	0	0	0	0	1	0		1	0
0166					17/04/2007	41	0		1	0		0	1	0	0	0	0		0	0	0	0	1	0	0	0	0	0	0	0	0	0	0	0	1	0	0	0		0	0	0	0	0	1	0		1	0
0056					21/12/2006	18	0		0	0		0	1	0	0	1	0		1	0	0	0	0	0	0	0	0	0	0	0	0	0	0	0	0	0	0	0		0	0	0	0	0	0	0		0	1
0379					21/12/2007	26	0		0	0		0	1	0	0	1	0		0	0	0	0	0	0	0	0	1	0	0	0	1	0	1	0	1	0	0	0		1	1	0	1	0	1	1		1	0
0180					15/02/2008	36	1		1	0		0	1	1	0	0	0		1	0	0	0	0	0	1	0	1	0	1	0	1	0	1	0	1	0	0	0		1	1	1	1	1	1	0		1	0
0437					05/02/2008	38	1		0	0		0	1	0	0	0	1		0	1	0	0	0	0	1	0	0	0	0	0	0	0	0	0	1	0	0	0		0	0	0	1	1	1	1		0	1
0062					23/11/2007	29	0		0	0		0	1	0	0	0	0		1	0	0	0	0	0	1	0	1	0	0	0	1	0	1	0	0	1	0	0		0	0	0	0	0	0	0		0	1
0352					19/01/2007	26	0		0	0		0	1	0	0	0	0		1	0	0	0	0	0	1	0	0	0	1	0	1	0	1	0	1	0	0	0		0	0	0	1	0	0	0		1	0
0267					27/08/2007	32	1		0	0		0	0	0	0	0	0		1	0	0	0	0	0	1	0	1	0	0	0	0	0	0	0	1	0	1	0		0	0	0	0	0	1	1		0	0
0410					28/02/2007	31	0		0	0		0	1	0	1	0	0		1	0	0	0	0	0	1	0	0	0	0	0	0	0	0	0	0	0	0	0		0	0	0	0	0	0	0		1	0
0513					22/10/2007	34	0		0	0		0	1	0	0	1	0		1	0	0	0	0	0	1	0	1	0	0	0	1	0	1	0	1	0	1	0		0	0	0	0	0	0	0		0	1
0266					09/07/2007	41	0		0	0		0	1	0	1	0	0		0	0	0	0	0	0	1	0	1	0	1	0	1	0	1	0	1	0	0	0		0	0	0	0	0	1	0		0	0
0519					04/12/2007	25	0		0	0		0	0	0	0	0	0		0	0	0	0	0	0	0	0	0	0	1	0	1	0	1	0	0	0	0	0		0	0	0	1	0	1	0		0	0
0112					20/01/2007	35	1		1	0		0	1	0	0	0	0		1	0	1	0	1	0	1	0	0	0	1	0	1	0	1	0	1	0	0	0		0	1	1	1	0	1	0		1	0
0377					14/04/2007	27	0		0	0		0	1	0	0	0	0		0	0	0	0	0	0	0	0	1	0	0	0	1	0	1	0	0	0	0	0		0	0	0	1	0	0	0		0	0
0434					08/12/2006	20	0		0	0		0	0	0	0	0	0		1	0	0	0	0	0	1	0	1	0	0	0	1	0	1	0	1	0	1	0		0	0	0	0	0	0	0		0	0
0292					21/02/2008	22	0		0	0		0	1	0	0	1	0		1	0	0	0	0	0	0	0	1	0	1	0	1	0	1	0	1	0	1	0		0	0	0	1	1	1	0		1	0
0450					20/12/2006	27	0		0	0		0	1	0	0	1	0		1	0	0	0	0	0	1	0	1	0	1	0	1	0	1	0	1	0	0	0		0	0	0	1	0	1	0		0	0
0449					09/02/2007	34	1		0	0		0	1	0	0	1	0		1	0	1	0	1	0	0	0	0	0	1	0	1	0	1	0	1	0	1	0		0	0	0	0	0	0	0		0	0
0452					17/02/2007	44	0		0	0		0	1	0	0	0	0		0	0	0	0	0	0	1	0	1	0	0	0	0	0	0	0	1	0	1	0		0	1	0	1	1	0	0		0	1
0346					02/12/2006	27	0		0	0		0	1	0	0	1	0		1	0	0	0	0	0	1	0	1	0	1	0	1	0	1	0	1	0	0	0		0	0	0	1	0	1	0		1	0
0210					03/03/2008	22	1		0	0		0	1	0	0	0	0		0	0	0	0	0	0	0	0	0	1	0	0	0	0	0	0	0	0	0	0		0	0	1	1	0	1	0		1	0
0063					07/02/2007	27	0		0	0		0	1	0	0	0	0		1	0	0	0	0	0	1	0	1	0	0	0	0	0	0	0	0	0	0	0		0	0	0	0	0	0	0		0	1
0265					12/03/2008	18	0		0	0		0	0	0	0	1	0		1	0	0	0	0	0	0	0	1	0	1	0	0	0	1	0	1	0	1	0		0	0	0	0	0	1	1		0	0
0301					11/01/2007	25	0		0	0		0	1	0	0	0	0		0	0	0	0	0	0	1	0	0	0	0	0	1	0	1	0	0	0	0	0		0	0	0	0	0	0	0		0	1
0178					28/05/2007	31	1		1	0		0	1	1	0	1	0		1	0	0	0	0	0	0	0	1	0	1	0	1	0	1	0	0	0	1	0		0	0	1	1	0	1	0		1	0
0514					14/01/2007	40	0		0	0		0	1	0	0	0	0		0	0	0	0	0	0	0	0	0	0	1	0	1	0	1	0	1	0	0	0		0	0	0	1	1	1	1		0	1
0438					07/02/2008	28	1		1	0		0	1	0	0	1	0		1	0	0	0	0	0	0	0	0	0	1	0	1	0	1	0	0	0	1	0		1	0	0	1	1	1	0		1	0
0275					29/11/2006	27	1		0	0		0	1	0	0	0	0		1	0	0	0	0	0	0	0	1	0	0	0	0	0	0	0	1	0	0	0		0	0	0	0	0	0	0		0	1
0448					18/03/2007	34	0		0	0		1	0	0	0	0	0		0	0	0	0	0	0	0	0	1	0	0	0	0	0	0	0	1	0	0	0		0	0	0	1	0	1	0		1	0
0155					04/11/2007	24	1		1	0		1	0	0	0	0	0		1	0	1	0	1	0	1	0	0	0	1	0	1	0	1	0	1	0	0	0		0	0	0	1	1	0	0		1	0
0417					04/12/2007	22	0		0	0		0	1	0	0	1	0		1	0	0	0	0	0	1	0	1	0	1	0	1	0	1	0	1	0	1	0		0	1	0	0	0	0	0		1	0
0321					30/05/2007	19	0		0	0		0	1	0	0	0	0		0	0	0	0	0	0	0	0	1	0	0	0	0	0	0	0	1	0	0	0		0	0	0	0	0	0	0		1	0
0335					15/01/2008	44	0		0	0		0	1	0	0	1	0		1	0	0	0	0	0	0	0	0	0	1	0	1	0	1	0	1	0	0	0		0	0	0	1	0	1	0		1	0
0407					25/09/2006	38	0		0	0		0	1	0	0	0	0		1	0	0	0	0	0	1	0	0	0	0	0	1	0	1	0	0	0	0	0		0	0	0	0	0	0	0		1	0
0111					04/01/2008	15	1		0	0		0	0	0	0	0	0		1	0	0	0	0	0	1	0	0	0	1	0	1	0	1	0	1	0	1	0		0	0	0	0	0	1	0		0	0
0005					07/12/2006	38	0		0	0		0	1	0	1	1	0		1	0	0	1	0	1	1	0	1	0	0	0	0	0	0	0	0	0	0	0		0	0	0	0	0	0	0		0	1
0370					15/04/2007	40	0		0	0		0	1	0	0	1	0		1	0	0	0	1	0	0	0	1	0	1	0	1	0	1	0	1	0	0	0		1	0	0	0	0	1	0		0	0
0114					10/01/2008	31	1		1	0		0	1	0	0	0	0		1	0	0	0	0	0	0	0	0	0	1	0	1	0	1	0	1	0	0	0		0	0	0	1	0	1	0		1	0
0406					08/02/2007	40	0		0	0		0	1	0	0	0	0		0	0	0	0	0	0	0	0	0	0	0	0	0	0	0	0	0	0	0	0		0	0	0	0	0	0	0		0	1
0512					26/10/2006	29	0		0	0		0	1	0	1	0	0		0	1	0	1	0	1	0	1	0	1	0	1	0	1	0	1	0	1	0	0		0	0	0	0	0	0	0		1	0
0065					23/04/2007	25	0		0	0		0	1	0	0	1	0		1	0	0	0	0	0	1	0	1	0	0	0	1	0	1	0	1	0	0	0		1	1	0	0	0	1	1		0	0
0163					14/12/2006	35	0		0	0		0	1	0	1	1	0		1	0	0	1	0	1	1	0	1	0	0	1	1	0	1	0	1	0	1	0		0	0	0	1	0	0	0		1	0
0066					13/07/2007	52	0		0	0		0	1	0	0	1	0		1	0	1	0	1	0	1	0	1	0	1	0	1	0	1	0	1	0	0	0		0	0	0	0	0	0	0		0	0
0067					26/03/2008	27	0		0	0		0	0	0	0	0	0		0	0	0	0	0	0	0	0	0	0	0	0	0	0	0	0	1	0	1	0		0	0	0	1	0	0	0		0	0
0177					10/06/2007	42	0		0	0		0	1	0	1	1	0		1	0	0	1	0	1	0	0	0	0	1	0	1	0	1	0	0	0	0	0		1	1	0	0	0	0	0		0	1
0349					28/01/2007	40	0		0	0		0	1	0	0	0	0		1	0	0	0	0	0	1	0	0	0	0	0	0	0	0	0	0	0	0	0		0	0	0	0	0	0	0		0	1
0198					06/07/2007	33	1		1	0		1	0	0	0	0	0		0	1	0	0	0	0	1	0	0	0	0	0	0	0	0	0	1	0	0	0		0	0	0	1	0	0	0		1	0
[truncated: 5 more columns]

## Sheet: code book
For all variables
0	Non
1	Yes
"m" in front of each variable indicates this is the dummy variable that takes the value 1 when the observation is missing and 0 when present
